# Supplementary material for: Paraneoplastic Syndromes in Neuroendocrine Prostate Cancer: A Systematic Review
Source: Curr Oncol. 2024 Mar 21;31(3):1618–32. doi: 10.3390/curroncol31030123 (PMC10969281; doi:10.3390/curroncol31030123)
Supplement: Supplementary file 1 [file curroncol-31-00123-s001.zip]

Archive with 1 entries (1 files):
- curroncol-2881751-supplementary.pdf
